# Supplementary material for: Factors Released by Polarized Neutrophil-like Cells Modulate Cardiac Fibroblast Phenotype and Limit the Inflammatory Response After Myocardial Infarction
Source: Biomedicines. 2025 Nov 20;13(11):2829. doi: 10.3390/biomedicines13112829 (PMC12650109; doi:10.3390/biomedicines13112829)
Supplement: Supplementary file 1 [file biomedicines-13-02829-s001.zip]

Archive with 1 entries (1 files):
- biomedicines-3959402-supplementary.docx
